# Supplementary material for: Systematic Review with Meta-Analyses: Diagnostic Accuracy of FibroMeter Tests in Patients with Non-Alcoholic Fatty Liver Disease
Source: J Clin Med. 2021 Jun 29;10(13):2910. doi: 10.3390/jcm10132910 (PMC8269151; doi:10.3390/jcm10132910)
Supplement: Supplementary file 1 [file jcm-10-02910-s001.zip]

Archive with 1 entries (1 files):
- jcm-1249967-supplementary.pdf
